# Supplementary material for: Multimodal subtypes identified in Alzheimer’s Disease Neuroimaging Initiative participants by missing-data-enabled subtype and stage inference
Source: Brain Commun. 2024 Jun 25;6(4):fcae219. doi: 10.1093/braincomms/fcae219 (PMC11259979; doi:10.1093/braincomms/fcae219)
Supplement: fcae219_Supplementary_Data [file fcae219_supplementary_data.zip]

Archive with 8 entries (8 files):
- Latest_submission_decision_letter.pdf .pdf
- Original_submission_decision_letter.pdf .pdf
- Original_submission_manuscript.pdf .pdf
- Original_submission_Response_to_reviewers_comments.pdf .pdf
- Revision_1_ Response_to_reviewers_comments.pdf
- Revision_1_decision_letter.pdf
- Revision_1_manuscript.pdf .pdf
- Supplementary_Material.pdf
